# Supplementary material for: Three-Dimensional RNA Structure of the Major HIV-1 Packaging Signal Region
Source: Structure. 2013 Jun 4;21(6):951–62. doi: 10.1016/j.str.2013.04.008 (PMC3690526; doi:10.1016/j.str.2013.04.008)
Supplement: 3D Molecular Model S1. Regions Colored plus Aligned NMR, Related to Figure 5 [file mmc2.zip]

Archive with 1 entries (1 files):
- stfode_2677_mmc2.pse
